# Supplementary material for: Machine intelligence-driven framework for optimized hit selection in virtual screening
Source: J Cheminform. 2022 Jul 22;14:48. doi: 10.1186/s13321-022-00630-7 (PMC9306080; doi:10.1186/s13321-022-00630-7)
Supplement: Supplementary file 7 — Additional file 7: Table S2. Details of feature descriptors used in present study to create feature space(ɸ). [file 13321_2022_630_MOESM7_ESM.xlsx]

## Sheet: Sheet1
		Supplementary Table 1: Details of feature descriptors used in present study to create feature space(ɸ).
Descriptor type	Number	Descriptor	Class
Acidic group count	1	nAcid	2D
ALOGP	3	ALogP, ALogp2, AMR	2D
APol	1	apol	2D
Aromatic atoms count	1	naAromAtom	2D
Aromatic bonds count	1	nAromBond	2D
Atom count	14	nAtom, nHeavyAtom, nH, nB, nC, nN, nO, nS, nP, nF, nCl, nBr, nI, nX	2D
Autocorrelation	346	ATS0m, ATS1m, ATS2m, ATS3m, ATS4m, ATS5m, ATS6m, ATS7m, ATS8m, ATS0v, ATS1v, ATS2v, ATS3v, ATS4v, ATS5v, ATS6v, ATS7v, ATS8v, ATS0e, ATS1e, ATS2e, ATS3e, ATS4e, ATS5e, ATS6e, ATS7e, ATS8e, ATS0p, ATS1p, ATS2p, ATS3p, ATS4p, ATS5p, ATS6p, ATS7p, ATS8p, ATS0i, ATS1i, ATS2i, ATS3i, ATS4i, ATS5i, ATS6i, ATS7i, ATS8i, ATS0s, ATS1s, ATS2s, ATS3s, ATS4s, ATS5s, ATS6s, ATS7s, ATS8s, AATS0m, AATS1m, AATS2…	2D
Barysz matrix	91	SpAbs_DzZ, SpMax_DzZ, SpDiam_DzZ, SpAD_DzZ, SpMAD_DzZ, EE_DzZ, SM1_DzZ, VE1_DzZ, VE2_DzZ, VE3_DzZ, VR1_DzZ, VR2_DzZ, VR3_DzZ, SpAbs_Dzm, SpMax_Dzm, SpDiam_Dzm, SpAD_Dzm, SpMAD_Dzm, EE_Dzm, SM1_Dzm, VE1_Dzm, VE2_Dzm, VE3_Dzm, VR1_Dzm, VR2_Dzm, VR3_Dzm, SpAbs_Dzv, SpMax_Dzv, SpDiam_Dzv, SpAD_Dzv, SpMAD_Dzv, EE_Dzv, SM1_Dzv, VE1_Dzv, VE2_Dzv, VE3_Dzv, VR1_Dzv, VR2_Dzv, VR3_Dzv, SpAbs_Dze, SpMax_Dze,…	2D
Basic group count	1	nBase	2D
BCUT	6	BCUTw-1l, BCUTw-1h, BCUTc-1l, BCUTc-1h, BCUTp-1l, BCUTp-1h	2D
Bond count	10	nBonds, nBonds2, nBondsS, nBondsS2, nBondsS3, nBondsD, nBondsD2, nBondsT, nBondsQ, nBondsM	2D
BPol	1	bpol	2D
Burden modified eigenvalues	96	SpMax1_Bhm, SpMax2_Bhm, SpMax3_Bhm, SpMax4_Bhm, SpMax5_Bhm, SpMax6_Bhm, SpMax7_Bhm, SpMax8_Bhm, SpMin1_Bhm, SpMin2_Bhm, SpMin3_Bhm, SpMin4_Bhm, SpMin5_Bhm, SpMin6_Bhm, SpMin7_Bhm, SpMin8_Bhm, SpMax1_Bhv, SpMax2_Bhv, SpMax3_Bhv, SpMax4_Bhv, SpMax5_Bhv, SpMax6_Bhv, SpMax7_Bhv, SpMax8_Bhv, SpMin1_Bhv, SpMin2_Bhv, SpMin3_Bhv, SpMin4_Bhv, SpMin5_Bhv, SpMin6_Bhv, SpMin7_Bhv, SpMin8_Bhv, SpMax1_Bhe, SpM…	2D
Carbon types	9	C1SP1, C2SP1, C1SP2, C2SP2, C3SP2, C1SP3, C2SP3, C3SP3, C4SP3	2D
Chi chain	10	SCH-3, SCH-4, SCH-5, SCH-6, SCH-7, VCH-3, VCH-4, VCH-5, VCH-6, VCH-7	2D
Chi cluster	8	SC-3, SC-4, SC-5, SC-6, VC-3, VC-4, VC-5, VC-6	2D
Chi path cluster	6	SPC-4, SPC-5, SPC-6, VPC-4, VPC-5, VPC-6	2D
Chi path	32	SP-0, SP-1, SP-2, SP-3, SP-4, SP-5, SP-6, SP-7, ASP-0, ASP-1, ASP-2, ASP-3, ASP-4, ASP-5, ASP-6, ASP-7, VP-0, VP-1, VP-2, VP-3, VP-4, VP-5, VP-6, VP-7, AVP-0, AVP-1, AVP-2, AVP-3, AVP-4, AVP-5, AVP-6, AVP-7	2D
Constitutional	12	Sv, Sse, Spe, Sare, Sp, Si, Mv, Mse, Mpe, Mare, Mp, Mi	2D
Crippen logP and MR	2	CrippenLogP, CrippenMR	2D
Detour matrix	11	SpMax_Dt, SpDiam_Dt, SpAD_Dt, SpMAD_Dt, EE_Dt, VE1_Dt, VE2_Dt, VE3_Dt, VR1_Dt, VR2_Dt, VR3_Dt	2D
Eccentric connectivity index	1	ECCEN	2D
Atom type electrotopological state	489	nHBd, nwHBd, nHBa, nwHBa, nHBint2, nHBint3, nHBint4, nHBint5, nHBint6, nHBint7, nHBint8, nHBint9, nHBint10, nHsOH, nHdNH, nHsSH, nHsNH2, nHssNH, nHaaNH, nHsNH3p, nHssNH2p, nHsssNHp, nHtCH, nHdCH2, nHdsCH, nHaaCH, nHCHnX, nHCsats, nHCsatu, nHAvin, nHother, nHmisc, nsLi, nssBe, nssssBem, nsBH2, nssBH, nsssB, nssssBm, nsCH3, ndCH2, nssCH2, ntCH, ndsCH, naaCH, nsssCH, nddC, ntsC, ndssC, naasC, naaaC,…	2D
Extended topochemical atom	43	ETA_Alpha, ETA_AlphaP, ETA_dAlpha_A, ETA_dAlpha_B, ETA_Epsilon_1, ETA_Epsilon_2, ETA_Epsilon_3, ETA_Epsilon_4, ETA_Epsilon_5, ETA_dEpsilon_A, ETA_dEpsilon_B, ETA_dEpsilon_C, ETA_dEpsilon_D, ETA_Psi_1, ETA_dPsi_A, ETA_dPsi_B, ETA_Shape_P, ETA_Shape_Y, ETA_Shape_X, ETA_Beta, ETA_BetaP, ETA_Beta_s, ETA_BetaP_s, ETA_Beta_ns, ETA_BetaP_ns, ETA_dBeta, ETA_dBetaP, ETA_Beta_ns_d, ETA_BetaP_ns_d, ETA_Eta,…	2D
FMFDescriptor	1	FMF	2D
Fragment complexity	1	fragC	2D
Hbond acceptor count	4	nHBAcc, nHBAcc2, nHBAcc3, nHBAcc_Lipinski	2D
Hbond donor count	2	nHBDon, nHBDon_Lipinski	2D
Hybridization ratio	1	HybRatio	2D
Information content	42	IC0, IC1, IC2, IC3, IC4, IC5, TIC0, TIC1, TIC2, TIC3, TIC4, TIC5, SIC0, SIC1, SIC2, SIC3, SIC4, SIC5, CIC0, CIC1, CIC2, CIC3, CIC4, CIC5, BIC0, BIC1, BIC2, BIC3, BIC4, BIC5, MIC0, MIC1, MIC2, MIC3, MIC4, MIC5, ZMIC0, ZMIC1, ZMIC2, ZMIC3, ZMIC4, ZMIC5	2D
Kappa shape indices	3	Kier1, Kier2, Kier3	2D
Largest chain	1	nAtomLC	2D
Largest Pi system	1	nAtomP	2D
Longest aliphatic chain	1	nAtomLAC	2D
Mannhold LogP	1	MLogP	2D
McGowan volume	1	McGowan_Volume	2D
Molecular distance edge	19	MDEC-11, MDEC-12, MDEC-13, MDEC-14, MDEC-22, MDEC-23, MDEC-24, MDEC-33, MDEC-34, MDEC-44, MDEO-11, MDEO-12, MDEO-22, MDEN-11, MDEN-12, MDEN-13, MDEN-22, MDEN-23, MDEN-33	2D
Molecular linear free energy relation	6	MLFER_A, MLFER_BH, MLFER_BO, MLFER_S, MLFER_E, MLFER_L	2D
Path counts	22	MPC2, MPC3, MPC4, MPC5, MPC6, MPC7, MPC8, MPC9, MPC10, TPC, piPC1, piPC2, piPC3, piPC4, piPC5, piPC6, piPC7, piPC8, piPC9, piPC10, TpiPC, R_TpiPCTPC	2D
Petitjean number	1	PetitjeanNumber	2D
Ring count	68	nRing, n3Ring, n4Ring, n5Ring, n6Ring, n7Ring, n8Ring, n9Ring, n10Ring, n11Ring, n12Ring, nG12Ring, nFRing, nF4Ring, nF5Ring, nF6Ring, nF7Ring, nF8Ring, nF9Ring, nF10Ring, nF11Ring, nF12Ring, nFG12Ring, nHeteroRing, n3HeteroRing, n4HeteroRing, n5HeteroRing, n6HeteroRing, n7HeteroRing, n8HeteroRing, n9HeteroRing, n10HeteroRing, n11HeteroRing, n12HeteroRing, nG12HeteroRing, nFHeteroRing, nF4HeteroR…	2D
Rotatable bonds count	4	nRotB, RotBFrac, nRotBt, RotBtFrac	2D
Rule of five	1	LipinskiFailures	2D
Topological	3	topoRadius, topoDiameter, topoShape	2D
Topological charge	21	GGI1, GGI2, GGI3, GGI4, GGI5, GGI6, GGI7, GGI8, GGI9, GGI10, JGI1, JGI2, JGI3, JGI4, JGI5, JGI6, JGI7, JGI8, JGI9, JGI10, JGT	2D
Topological distance matrix	11	SpMax_D, SpDiam_D, SpAD_D, SpMAD_D, EE_D, VE1_D, VE2_D, VE3_D, VR1_D, VR2_D, VR3_D	2D
Topological polar surface area	1	TopoPSA	2D
Van der Waals volume	1	VABC	2D
Vertex adjacency information (magnitude)	1	vAdjMat	2D
Walk counts	20	MWC2, MWC3, MWC4, MWC5, MWC6, MWC7, MWC8, MWC9, MWC10, TWC, SRW2, SRW3, SRW4, SRW5, SRW6, SRW7, SRW8, SRW9, SRW10, TSRW	2D
Weight	2	MW, AMW	2D
Weighted path	5	WTPT-1, WTPT-2, WTPT-3, WTPT-4, WTPT-5	2D
Wiener numbers	2	WPATH, WPOL	2D
XLogP	1	XLogP	2D
Zagreb index	1	Zagreb	2D
3D autocorrelation	80	TDB1u, TDB2u, TDB3u, TDB4u, TDB5u, TDB6u, TDB7u, TDB8u, TDB9u, TDB10u, TDB1m, TDB2m, TDB3m, TDB4m, TDB5m, TDB6m, TDB7m, TDB8m, TDB9m, TDB10m, TDB1v, TDB2v, TDB3v, TDB4v, TDB5v, TDB6v, TDB7v, TDB8v, TDB9v, TDB10v, TDB1e, TDB2e, TDB3e, TDB4e, TDB5e, TDB6e, TDB7e, TDB8e, TDB9e, TDB10e, TDB1p, TDB2p, TDB3p, TDB4p, TDB5p, TDB6p, TDB7p, TDB8p, TDB9p, TDB10p, TDB1i, TDB2i, TDB3i, TDB4i, TDB5i, TDB6i, TD…	3D
Charged partial surface area	29	PPSA-1, PPSA-2, PPSA-3, PNSA-1, PNSA-2, PNSA-3, DPSA-1, DPSA-2, DPSA-3, FPSA-1, FPSA-2, FPSA-3, FNSA-1, FNSA-2, FNSA-3, WPSA-1, WPSA-2, WPSA-3, WNSA-1, WNSA-2, WNSA-3, RPCG, RNCG, RPCS, RNCS, THSA, TPSA, RHSA, RPSA	3D
Gravitational index	9	GRAV-1, GRAV-2, GRAV-3, GRAVH-1, GRAVH-2, GRAVH-3, GRAV-4, GRAV-5, GRAV-6	3D
Length over breadth	2	LOBMAX, LOBMIN	3D
Moment of inertia	7	MOMI-X, MOMI-Y, MOMI-Z, MOMI-XY, MOMI-XZ, MOMI-YZ, MOMI-R	3D
Petitjean shape index	3	geomRadius, geomDiameter, geomShape	3D
RDF	210	RDF10u, RDF15u, RDF20u, RDF25u, RDF30u, RDF35u, RDF40u, RDF45u, RDF50u, RDF55u, RDF60u, RDF65u, RDF70u, RDF75u, RDF80u, RDF85u, RDF90u, RDF95u, RDF100u, RDF105u, RDF110u, RDF115u, RDF120u, RDF125u, RDF130u, RDF135u, RDF140u, RDF145u, RDF150u, RDF155u, RDF10m, RDF15m, RDF20m, RDF25m, RDF30m, RDF35m, RDF40m, RDF45m, RDF50m, RDF55m, RDF60m, RDF65m, RDF70m, RDF75m, RDF80m, RDF85m, RDF90m, RDF95m, RDF…	3D
WHIM	91	L1u, L2u, L3u, P1u, P2u, E1u, E2u, E3u, Tu, Au, Vu, Ku, Du, L1m, L2m, L3m, P1m, P2m, E1m, E2m, E3m, Tm, Am, Vm, Km, Dm, L1v, L2v, L3v, P1v, P2v, E1v, E2v, E3v, Tv, Av, Vv, Kv, Dv, L1e, L2e, L3e, P1e, P2e, E1e, E2e, E3e, Te, Ae, Ve, Ke, De, L1p, L2p, L3p, P1p, P2p, E1p, E2p, E3p, Tp, Ap, Vp, Kp, Dp, L1i, L2i, L3i, P1i, P2i, E1i, E2i, E3i, Ti, Ai, Vi, Ki, Di, L1s, L2s, L3s, P1s, P2s, E1s, E2s, E3s,…	3D
