# Supplementary material for: Machine intelligence-driven framework for optimized hit selection in virtual screening
Source: J Cheminform. 2022 Jul 22;14:48. doi: 10.1186/s13321-022-00630-7 (PMC9306080; doi:10.1186/s13321-022-00630-7)
Supplement: Supplementary file 8 — Additional file 8: Table S3. Details of class of feature instances used in RF prognostic model construction. [file 13321_2022_630_MOESM8_ESM.xlsx]

## Sheet: Sheet1
		Supplementary Table 2 Details of class of feature instances used in RF prognostic model construction.
Descriptor type	Number	Descriptor	Class
Autocorrelation	346	ATS0m, ATS1m, ATS2m, ATS3m, ATS4m, ATS5m, ATS6m, ATS7m, ATS8m, ATS0v, ATS1v, ATS2v, ATS3v, ATS4v, ATS5v, ATS6v, ATS7v, ATS8v, ATS0e, ATS1e, ATS2e, ATS3e, ATS4e, ATS5e, ATS6e, ATS7e, ATS8e, ATS0p, ATS1p, ATS2p, ATS3p, ATS4p, ATS5p, ATS6p, ATS7p, ATS8p, ATS0i, ATS1i, ATS2i, ATS3i, ATS4i, ATS5i, ATS6i, ATS7i, ATS8i, ATS0s, ATS1s, ATS2s, ATS3s, ATS4s, ATS5s, ATS6s, ATS7s, ATS8s, AATS0m, AATS1m, AATS2…	2D
Barysz matrix	91	SpAbs_DzZ, SpMax_DzZ, SpDiam_DzZ, SpAD_DzZ, SpMAD_DzZ, EE_DzZ, SM1_DzZ, VE1_DzZ, VE2_DzZ, VE3_DzZ, VR1_DzZ, VR2_DzZ, VR3_DzZ, SpAbs_Dzm, SpMax_Dzm, SpDiam_Dzm, SpAD_Dzm, SpMAD_Dzm, EE_Dzm, SM1_Dzm, VE1_Dzm, VE2_Dzm, VE3_Dzm, VR1_Dzm, VR2_Dzm, VR3_Dzm, SpAbs_Dzv, SpMax_Dzv, SpDiam_Dzv, SpAD_Dzv, SpMAD_Dzv, EE_Dzv, SM1_Dzv, VE1_Dzv, VE2_Dzv, VE3_Dzv, VR1_Dzv, VR2_Dzv, VR3_Dzv, SpAbs_Dze, SpMax_Dze,…	2D
Burden modified eigenvalues	96	SpMax1_Bhm, SpMax2_Bhm, SpMax3_Bhm, SpMax4_Bhm, SpMax5_Bhm, SpMax6_Bhm, SpMax7_Bhm, SpMax8_Bhm, SpMin1_Bhm, SpMin2_Bhm, SpMin3_Bhm, SpMin4_Bhm, SpMin5_Bhm, SpMin6_Bhm, SpMin7_Bhm, SpMin8_Bhm, SpMax1_Bhv, SpMax2_Bhv, SpMax3_Bhv, SpMax4_Bhv, SpMax5_Bhv, SpMax6_Bhv, SpMax7_Bhv, SpMax8_Bhv, SpMin1_Bhv, SpMin2_Bhv, SpMin3_Bhv, SpMin4_Bhv, SpMin5_Bhv, SpMin6_Bhv, SpMin7_Bhv, SpMin8_Bhv, SpMax1_Bhe, SpM…	2D
Chi chain	10	SCH-3, SCH-4, SCH-5, SCH-6, SCH-7, VCH-3, VCH-4, VCH-5, VCH-6, VCH-7	2D
Chi path	32	SP-0, SP-1, SP-2, SP-3, SP-4, SP-5, SP-6, SP-7, ASP-0, ASP-1, ASP-2, ASP-3, ASP-4, ASP-5, ASP-6, ASP-7, VP-0, VP-1, VP-2, VP-3, VP-4, VP-5, VP-6, VP-7, AVP-0, AVP-1, AVP-2, AVP-3, AVP-4, AVP-5, AVP-6, AVP-7	2D
Constitutional	12	Sv, Sse, Spe, Sare, Sp, Si, Mv, Mse, Mpe, Mare, Mp, Mi	2D
Atom type electrotopological state	489	nHBd, nwHBd, nHBa, nwHBa, nHBint2, nHBint3, nHBint4, nHBint5, nHBint6, nHBint7, nHBint8, nHBint9, nHBint10, nHsOH, nHdNH, nHsSH, nHsNH2, nHssNH, nHaaNH, nHsNH3p, nHssNH2p, nHsssNHp, nHtCH, nHdCH2, nHdsCH, nHaaCH, nHCHnX, nHCsats, nHCsatu, nHAvin, nHother, nHmisc, nsLi, nssBe, nssssBem, nsBH2, nssBH, nsssB, nssssBm, nsCH3, ndCH2, nssCH2, ntCH, ndsCH, naaCH, nsssCH, nddC, ntsC, ndssC, naasC, naaaC,…	2D
