# Supplementary material for: Machine intelligence-driven framework for optimized hit selection in virtual screening
Source: J Cheminform. 2022 Jul 22;14:48. doi: 10.1186/s13321-022-00630-7 (PMC9306080; doi:10.1186/s13321-022-00630-7)
Supplement: Supplementary file 11 — Additional file 11: Table S6. Details of feature descriptors used for model development and validation. [file 13321_2022_630_MOESM11_ESM.xlsx]

## Sheet: Sheet1
		Supplementary Table 6: Details of feature descriptors used for model development and validation.
Descriptor type	Number	Descriptor	Class
Autocorrelation	346	ATS0m, ATS1m, ATS2m, ATS3m, ATS4m, ATS5m, ATS6m, ATS7m, ATS8m, ATS0v, ATS1v, ATS2v, ATS3v, ATS4v, ATS5v, ATS6v, ATS7v, ATS8v, ATS0e, ATS1e, ATS2e, ATS3e, ATS4e, ATS5e, ATS6e, ATS7e, ATS8e, ATS0p, ATS1p, ATS2p, ATS3p, ATS4p, ATS5p, ATS6p, ATS7p, ATS8p, ATS0i, ATS1i, ATS2i, ATS3i, ATS4i, ATS5i, ATS6i, ATS7i, ATS8i, ATS0s, ATS1s, ATS2s, ATS3s, ATS4s, ATS5s, ATS6s, ATS7s, ATS8s, AATS0m, AATS1m, AATS2…	2D
Barysz matrix	91	SpAbs_DzZ, SpMax_DzZ, SpDiam_DzZ, SpAD_DzZ, SpMAD_DzZ, EE_DzZ, SM1_DzZ, VE1_DzZ, VE2_DzZ, VE3_DzZ, VR1_DzZ, VR2_DzZ, VR3_DzZ, SpAbs_Dzm, SpMax_Dzm, SpDiam_Dzm, SpAD_Dzm, SpMAD_Dzm, EE_Dzm, SM1_Dzm, VE1_Dzm, VE2_Dzm, VE3_Dzm, VR1_Dzm, VR2_Dzm, VR3_Dzm, SpAbs_Dzv, SpMax_Dzv, SpDiam_Dzv, SpAD_Dzv, SpMAD_Dzv, EE_Dzv, SM1_Dzv, VE1_Dzv, VE2_Dzv, VE3_Dzv, VR1_Dzv, VR2_Dzv, VR3_Dzv, SpAbs_Dze, SpMax_Dze,…	2D
BCUT	6	BCUTw-1l, BCUTw-1h, BCUTc-1l, BCUTc-1h, BCUTp-1l, BCUTp-1h	2D
Burden modified eigenvalues	96	SpMax1_Bhm, SpMax2_Bhm, SpMax3_Bhm, SpMax4_Bhm, SpMax5_Bhm, SpMax6_Bhm, SpMax7_Bhm, SpMax8_Bhm, SpMin1_Bhm, SpMin2_Bhm, SpMin3_Bhm, SpMin4_Bhm, SpMin5_Bhm, SpMin6_Bhm, SpMin7_Bhm, SpMin8_Bhm, SpMax1_Bhv, SpMax2_Bhv, SpMax3_Bhv, SpMax4_Bhv, SpMax5_Bhv, SpMax6_Bhv, SpMax7_Bhv, SpMax8_Bhv, SpMin1_Bhv, SpMin2_Bhv, SpMin3_Bhv, SpMin4_Bhv, SpMin5_Bhv, SpMin6_Bhv, SpMin7_Bhv, SpMin8_Bhv, SpMax1_Bhe, SpM…	2D
Constitutional	12	Sv, Sse, Spe, Sare, Sp, Si, Mv, Mse, Mpe, Mare, Mp, Mi	2D
Atom type electrotopological state	489	nHBd, nwHBd, nHBa, nwHBa, nHBint2, nHBint3, nHBint4, nHBint5, nHBint6, nHBint7, nHBint8, nHBint9, nHBint10, nHsOH, nHdNH, nHsSH, nHsNH2, nHssNH, nHaaNH, nHsNH3p, nHssNH2p, nHsssNHp, nHtCH, nHdCH2, nHdsCH, nHaaCH, nHCHnX, nHCsats, nHCsatu, nHAvin, nHother, nHmisc, nsLi, nssBe, nssssBem, nsBH2, nssBH, nsssB, nssssBm, nsCH3, ndCH2, nssCH2, ntCH, ndsCH, naaCH, nsssCH, nddC, ntsC, ndssC, naasC, naaaC,…	2D
Rule of five	1	LipinskiFailures	2D
